# Supplementary material for: Fossil evidence and stages of elongation of the Giraffa camelopardalis neck
Source: R Soc Open Sci. 2015 Oct 7;2(10):150393. doi: 10.1098/rsos.150393 (PMC4632521; doi:10.1098/rsos.150393)
Supplement: We are also providing a supplemental .excel file with all measurements. [file rsos150393supp2.xlsx]

## Sheet: Sheet1
	Specimen #	Vertebra	Centrum length	Maximum length	Minimum width	L:W Ratio
Prodremotherium	AMNH 10339	C2		36.67	9.81	3.74
Prodremotherium	AMNH 10339a	C3	31.46	32.54	15.41	2.11
Prodremotherium	AMNH 10339b	C3	27.54	29.65	16.5	1.8
Prodremotherium	AMNH 10339	C7	18.78	22.59	18.95	1.19
Canthumeryx	UCB 42020	C3	91	94.7	30	3.16
Canthumeryx	NMK FT 3125	C3	110.2	117.6	35	3.36
Canthumeryx	UCB 42112	C7		68.4	45.6	1.5
Okapia	AMNH 51197	C2	98	126.18	23.24	5.43
Okapia	AMNH 51198	C2	98.63	117.87	31.64	3.73
Okapia	AMNH 51213	C2	100.29	129.34	40.6	3.18
Okapia	AMNH 51904	C2		108.43	29.57	3.67
Okapia	AMNH 51197	C3	108.06	105.04	57.51	1.83
Okapia	AMNH 51198	C3	96.28	101.81	52.29	1.95
Okapia	AMNH 51213	C3	102.45	103.96	61.71	1.68
Okapia	AMNH 51904	C3	97.86	101.08	58.86	1.72
Okapia	ANNH 51218	C3		108.47	65.87	1.65
Okapia	AMNH 51222	C3		98.61	52.96	1.86
Okapia	AMNH 51214	C3		113.3	54.75	2.07
Okapia	AMNH 113802	C3		107.53	58.06	1.85
Okapia	AMNH 51223	C3		94.95	67.52	1.41
Okapia	AMNH 51197	C7	92.97	89.32	64.58	1.38
Okapia	AMNH 51198	C7	87.26	86.3	64.09	1.35
Okapia	AMNH 51213	C7	83.17	94.6	68.64	1.38
Okapia	AMNH 51904	C7	87.43	92.76	70.42	1.32
Giraffokeryx	NMK FT 3079	C2		98	30	3.26
Giraffokeryx	AMNH 19527	C2		109.54	23.85	4.59
Giraffokeryx	NMK FT 3078	C3	82	92	46	2
Giraffokeryx	AMNH 29987	C3	105.86	114.08	51.54	2.21
Bramatherium	YPM 13881	C2	163.4	203.3	90	2.26
Bramatherium	YPM 13881	C3		158.7	122	1.3
Sivatherium	NHM 10963	C2	150	195	72	2.71
Sivatherium	NHM 39528	C2	150	184	54	3.41
Sivatherium	NHM 39592	C3	140	145	120	1.21
Sivatherium	NHM 15707	C7	140		140
Sivatherium	NHM 39592	C7	100	125	110	1.14
Sivatherium	NHM 15289	C7	120	145	150	0.97
Samotherium	NHM 4250 292	C2	125	160	30	5.33
Samotherium	NHM 4336 228	C2	105	120
Samotherium	PIM 430	C2	145.28	166.06	36.67	4.53
Samotherium	PIM 1000	C2			44.5
Samotherium	PIM 1001	C2	141.27	186.04	40.18	4.63
Samotherium	NHM 4250 291	C3	138	150	40	3.75
Samotherium	NHM 4249 215	C3	128	128
Samotherium	PIM 432	C3		184.04	64.46	2.86
Samotherium	PIM 1002	C3	158.81	205.21	59.44	3.45
Samotherium	PIM 1012	C3	124.74	133.49	59.09	2.26
Samotherium	PIM 431	C3	181.55	234	63.55	3.68
Samotherium	PIM 1005	C3	157.53		54.87
Samotherium	PIM 1011	C3	139.65		58.91
Samotherium	NHM 4245	C7	115	120	65	1.85
Samotherium	PIM 436	C7	143.65	158.55	85.78	1.85
Palaeotragus	PIU M1177	C3		145	39	3.72
Palaeotragus	PIUW (no number)	C3	101	129	45	2.87
Bohlinia	RMS (no number)	C2		228	44	5.18
Bohlinia	PA 3307/91	C2		263.8	45.09	5.85
Bohlinia	PA 3308/91	C2			38
Bohlinia	PA 3515/91	C7		166	87.9	1.88
Bohlinia	PIM 1007	C7	104	139	65	2.14
G. sivalensis	NHM 39747	C3	196	200	30	6.67
G. camelopardalis	AMNH 27666	C2	314	330	31.27	10.55
G. camelopardalis	AMNH 27752	C2	309	330	31.25	10.56
G. camelopardalis	AMNH 82001	C2	297.99	322	30.25	10.64
G. camelopardalis	AMNH 53543	C2		268	29.18	9.18
G. camelopardalis	AMNH 27666	C3	310	345	36.02	9.6
G. camelopardalis	AMNH 27752	C3	310	350	39.18	8.9
G. camelopardalis	AMNH 82001	C3	310	351	32.56	10.8
G. camelopardalis	AMNH 53543	C3	241.89	279.33	31.45	8.88
G. camelopardalis	AMNH 27666	C7	258.99	231.99	61.79	3.75
G. camelopardalis	AMNH 27752	C7	267.72	236.18	67.92	3.48
G. camelopardalis	AMNH 82001	C7	271.79	236.43	68.26	3.46
G. camelopardalis	AMNH 53543	C7	210.52	193.84	63.66	3
